# Supplementary material for: Effect of PACAP on Hypoxia-Induced Angiogenesis and Epithelial–Mesenchymal Transition in Glioblastoma
Source: Biomedicines. 2021 Aug 5;9(8):965. doi: 10.3390/biomedicines9080965 (PMC8392618; doi:10.3390/biomedicines9080965)
Supplement: Supplementary file 1 [file biomedicines-09-00965-s001.zip]

Archive with 1 entries (1 files):
- biomedicines-1255564-supplementary.jpg
